# Supplementary material for: Effect of Anodization Temperature on the Morphology and Structure of Porous Alumina Formed in Selenic Acid Electrolyte
Source: Nanomaterials (Basel). 2025 Dec 11;15(24):1855. doi: 10.3390/nano15241855 (PMC12735827; doi:10.3390/nano15241855)
Supplement: Supplementary file 1 [file nanomaterials-15-01855-s001.zip]

Archive with 1 entries (1 files):
- nanomaterials-4015228-supplementary.pdf
